# Supplementary material for: Validation of an algorithm to identify children with biopsy-proven celiac disease from within health administrative data: An assessment of health services utilization patterns in Ontario, Canada
Source: PLoS One. 2017 Jun 29;12(6):e0180338. doi: 10.1371/journal.pone.0180338 (PMC5491178; doi:10.1371/journal.pone.0180338)
Supplement: S2 Table — Diagnostic characteristics of various algorithms (with 95% confidence intervals) to identify children with biopsy-proven celiac disease based on validation study. (XLS) [file pone.0180338.s002.xls]

## Sheet: Supplementary Table 2
Supplementary Table 2. Diagnostic characteristics of various algorithms (with 95% confidence intervals) to identify children with biopsy-proven celiac disease based on validation study.
Overall Cohort (n=235,435; Number of true cases=115)
Algorithms	Sensitivity	Specificity	PPV	NPV
OHIP Endoscopy claim + 1 or more outpatient contacts	88.70 (81.11 to 93.60)	99.93 (99.92 to 99.94)	39.53 (33.58 to 45.81)	99.99 (99.99 to >99.9)
OHIP Endoscopy claim + 2 or more outpatient contacts in 1 year	60.87 (51.30 to 69.70)	99.97 (99.96 to 99.98)	48.61 (40.25 to 57.04)	99.98 (99.97 to 99.99)
OHIP Endoscopy claim + 2 or more outpatient contacts in 2 years	66.09 (57.59 to 74.49)	99.97 (99.96 to 99.97)	50.33 (42.12 to 58.52)	99.98 (99.98 to 99.99)
OHIP Endoscopy claim+ 2 or more outpatient contacts in 3 years	66.09 (57.59 to 74.49)	99.97 (99.96 to 99.97)	50.33 (42.12 to 58.52)	99.98 (99.98 to 99.99)
OHIP Endoscopy claim + 2 or more outpatient contacts in 4 years	66.09 (56.59 to 74.49)	99.97 (99.96 to 99.97)	49.03 (40.97 to 57.15)	99.98 (99.98 to 99.99)
OHIP Endoscopy claim + 2 or more outpatient contacts in 5 years	66.09 (56.59 to 74.49)	99.97 (99.96 to 99.97)	49.03 (40.97 to 57.15)	99.98 (99.98 to 99.99)
OHIP Endoscopy claim + 1 or more outpatient contacts or 1 hospitalization	91.30 (84.20 to 95.52)	99.93 (99.91 to 99.94)	37.77 (32.10 to 43.78)	>99.99 (99.99 to >99.99)
OHIP Endoscopy claim + 2 or more outpatient contacts or hospitalizations in 1 year	63.48 (53.93 to 72.11)	99.97 (99.96 to 99.97)	48.99 (40.77 to 57.27)	99.98 (99.98 to 99.99)
OHIP Endoscopy claim + 2 or more outpatient contacts or hospitalizations in 2 years	67.83 (58.38 to 76.06)	99.97 (99.96 to 99.97)	50.32 (42.24 to 58.40)	99.98 (99.98 to 99.99)
OHIP Endoscopy claim + 2 or more outpatient contacts or hospitalizations in 3 years	68.70 (59.28 to 76.84)	99.97 (99.96 to 99.97)	50.32 (42.27 to 58.35)	99.98 (99.98 to 99.99)
OHIP Endoscopy claim + 2 or more outpatient contacts or hospitalizations in 4 years	68.70 (59.28 to 76.84)	99.97 (99.96 to 99.97)	49.07 (41.16 to 57.03)	99.98 (99.98 to 99.99)
OHIP Endoscopy claim + 2 or more outpatient contacts or hospitalizations in 5 years	68.70 (59.28 to 76.84)	99.97 (99.96 to 99.97)	49.07 (41.16 to 57.03)	99.98 (99.98 to 99.99)
OHIP Endoscopy claim + 3 or more outpatient contacts in 1 year	29.57 (21.60 to 38.91)	99.98 (99.97 to 99.99)	42.50 (31.68 to 54.05)	99.97 (99.96 to 99.97)
OHIP Endoscopy claim + 3 or more outpatient contacts in 2 years	33.91 (25.51 to 43.41)	99.98 (99.97 to 99.98)	43.82 (33.46 to 54.72)	99.97 (99.96 to 99.97)
OHIP Endoscopy claim + 3 or more outpatient contacts in 3 years	37.39 (28.69 to 46.95)	99.98 (99.97 to 99.98)	44.79 (34.74 to 55.26)	99.97 (99.96 to 99.98)
OHIP Endoscopy claim + 3 or more outpatient contacts in 4 years	38.26 (29.49 to 47.82)	99.98 (99.97 to 99.98)	45.36 (35.33 to 55.76)	99.97 (99.96 to 99.98)
OHIP Endoscopy claim + 3 or more outpatient contacts in 5 years	38.26 (29.49 to 47.82)	99.98 (99.97 to 99.98)	45.36 (35.33 to 55.76)	99.97 (99.96 to 99.98)
OHIP Endoscopy claim + 1 outpatient contacts AND 1 hospitalization in 1 year	4.35 (1.61 to 10.35)	>99.99 (>99.99 to >99.99)	83.33 (36.48 to 99.12)	99.95 (99.94 to 99.96)
OHIP Endoscopy claim + 1 outpatient contacts AND 1 hospitalization in 2 years	5.22 (2.14 to 11.48)	>99.99 (>99.99 to >99.99)	85.71 (42.00 to 99.25)	99.95 (99.94 to 99.96)
OHIP Endoscopy claim + 1 outpatient contacts AND 1 hospitalization in 3 years	7.83 (3.87 to 14.74)	>99.99 (>99.99 to >99.99)	81.82 (47.75 to 96.79)	99.95(99.95 to 99.96)
OHIP Endoscopy claim + 1 outpatient contacts AND 1 hospitalization in 4 years	7.83 (3.87 to 14.74)	>99.99 (>99.99 to >99.99)	81.82 (47.75 to 96.79)	99.95(99.95 to 99.96)
OHIP Endoscopy claim + 1 outpatient contacts AND 1 hospitalization in 5 years	8.70 (4.48 to 15.80)	>99.99 (>99.99 to >99.99)	76.92 (45.98 to 93.84)	99.96 (99.95 to 99.96)
OHIP Endoscopy claim + 1 or more outpatient contacts from 1 year prior to the endoscopy onwards	87.83 (80.09 to 92.94)	99.94 (99.93 to 99.95)	41.06 (34.90 to 47.50)	99.99 (99.99 to >99.99)
OHIP Endoscopy claim + 2 or more outpatient contacts from 1 year prior to the endosocpy to 1 year after the endoscopy	59.13 (49.56 to 68.08)	99.97 (99.96 to 99.98)	50.00 (41.71 to 58.29)	99.98 (99.97 to 99.99)
OHIP Endoscopy claim + 2 or more outpatient contacts from 1 year prior to the endosocpy to 2 years after the endoscopy	64.35 (54.82 to 72.91)	99.97 (99.96 to 99.98)	51.75 (43.28 to 60.12)	99.98 (99.98 to 99.99)
OHIP Endoscopy claim + 2 or more outpatient contacts from 1 year prior to the endosocpy to 3 years after the endoscopy	64.35 (54.82 to 72.91)	99.97 (99.96 to 99.98)	51.75 (43.28 to 60.12)	99.98 (99.98 to 99.99)
OHIP Endoscopy claim + 2 or more outpatient contacts from 1 year prior to the endosocpy to 4 years after the endoscopy	64.35 (54.82 to 72.91)	99.97 (99.96 to 99.98)	51.03 (42.64 to 59.37)	99.98 (99.98 to 99.99)
OHIP Endoscopy claim + 2 or more outpatient contacts from 1 year prior to the endosocpy to 5 years after the endoscopy	64.35 (54.82 to 72.91)	99.97 (99.96 to 99.98)	51.03 (42.64 to 59.37)	99.98 (99.98 to 99.99)
OHIP Endoscopy claim + 1 or more outpatient contacts or 1 hospitalization from 1 year prior to the endoscopy onwards	90.43 (83.16 to 94.89)	99.93 (99.92 to 99.94)	39.1 (33.25 to 45.27)	>99.99 (>99.99 to >99.99)
OHIP Endoscopy claim + 2 or more outpatient contacts or hospitalizations from 1 year prior to the endosocpy to 1 year after the endoscopy	61.74 (52.17 to 70.51)	99.97 (99.96 to 99.98)	50.35 (41.86 to 58.83)	99.98 (99.97 to 99.99)
OHIP Endoscopy claim + 2 or more outpatient contacts or hospitalizations from 1 years prior to the endosocpy to 2 years after the endoscopy	66.09 (56.59 to 74.49)	99.97 (99.96 to 99.98)	51.7 (43.35 to 59.96)	99.98 (99.98 to 99.99)
OHIP Endoscopy claim + 2 or more outpatient contacts or hospitalizations from 1 years prior to the endosocpy to 3 years after the endoscopy	66.96 (57.49 to 75.28)	99.97 (99.96 to 99.98)	51.68 (43.38 to 59.88)	99.98 (99.98 to 99.99)
OHIP Endoscopy claim + 2 or more outpatient contacts or hospitalizations from 1 years prior to the endosocpy to 4 years after the endoscopy	66.96 (57.49 to 75.28)	99.97 (99.96 to 99.98)	50.09 (42.77 to 59.16)	99.98 (99.98 to 99.99)
OHIP Endoscopy claim + 2 or more outpatient contacts or hospitalizations from 1 years prior to the endosocpy to 5 years after the endoscopy	66.96 (57.49 to 75.28)	99.97 (99.96 to 99.98)	50.09 (42.77 to 59.16)	99.98 (99.98 to 99.99)
OHIP Endoscopy claim + 3 or more outpatient contacts from 1 year prior to the endosocpy to 1 year after the endoscopy	26.96 (19.31 to 36.17)	99.98 (99.98 to 99.99)	45.59 (33.62 to 58.05)	99.96 (99.96 to 99.97)
OHIP Endoscopy claim + 3 or more outpatient contacts from 1 years prior to the endosocpy to 2 years after the endoscopy	31.30 (23.16 to 40.72)	99.98 (99.98 to 99.99)	46.15 (34.93 to 57.76)	99.97 (99.96 to 99.97)
OHIP Endoscopy claim + 3 or more outpatient contacts from 1 years prior to the endosocpy to 3 years after the endoscopy	34.78 (26.30 to 44.30)	99.98 (99.97 to 99.99)	47.06 (36.25 to 58.13)	99.97 (99.96 to 99.97)
OHIP Endoscopy claim + 3 or more outpatient contacts from 1 years prior to the endosocpy to 4 years after the endoscopy	35.65 (27.09 to 45.18)	99.98 (99.97 to 99.99)	47.67 (36.90 to 58.66)	99.97 (99.96 to 99.98)
OHIP Endoscopy claim + 3 or more outpatient contacts from 1 years prior to the endosocpy to 5 years after the endoscopy	35.65 (27.09 to 45.18)	99.98 (99.97 to 99.99)	47.13 (36.44 to 58.07)	99.97 (99.96 to 99.98)
OHIP Endoscopy claim + 1 or more outpatient contacts from gastroenterologists	83.48 (75.14 to 89.51)	99.95 (99.94 to 99.96)	44.04(39.38 to 52.90)	99.99 (99.99 to >99.9)
OHIP Endoscopy claim + 2 or more outpatient contacts from gastroenterologists in 1 year	46.96 (37.67 to 56.45)	99.98 (99.97 to 99.98)	50.00 (40.29 to 59.71)	99.97 (99.97 to 99.98)
OHIP Endoscopy claim + 2 or more outpatient contacts from gastroenterologists in 2 years	51.30 (41.85 to 60.67)	99.98 (99.97 to 99.98)	51.75(42.25 to 61.1)	99.98(99.97 to 99.98)
OHIP Endoscopy claim+ 2 or more outpatient contacts from gastroenterologists in 3 years	52.17 (42.70 to 61.50)	99.98 (99.97 to 99.98)	52.17 (43.70 to 61.50)	99.98 (99.97 to 99.98)
OHIP Endoscopy claim + 2 or more outpatient contacts from gastroenterologists in 4 years	52.17 (42.70 to 61.50)	99.98 (99.97 to 99.98)	51.28 (41.91 to 60.56)	99.98 (99.97 to 99.98)
OHIP Endoscopy claim + 2 or more outpatient contacts from gastroenterologists in 5 years	52.17 (42.70 to 61.50)	99.98 (99.97 to 99.98)	51.28 (41.91 to 60.56)	99.98 (99.97 to 99.98)
OHIP Endoscopy claim + 1 or more outpatient contacts from gastroenterologists or 1 hospitalization	86.96 (79.09 to 92.27)	99.94 (99.93 to 99.95)	41.67 (35.41 to 48.20)	99.99 (99.99 to >99.9)
OHIP Endoscopy claim + 2 or more outpatient contacts from gastroenterologists or hospitalizations in 1 year	50.43 (41.01 to 59.83)	99.98 (99.97 to 99.98)	50.88 (41.40 to 60.30)	99.98 (99.97 to 99.98)
OHIP Endoscopy claim + 2 or more outpatient contacts from gastroenterologists or hospitalizations in 2 years	54.78 (45.25 to 63.99)	99.98 (99.97 to 99.98)	52.50 (43.22 to 61.62)	99.98 (99.97 to 99.98)
OHIP Endoscopy claim + 2 or more outpatient contacts from gastroenterologists or hospitalizations in 3 years	57.39 (48.82 to 66.46)	99.98 (99.97 to 99.98)	53.66 (44.47 to 62.62)	99.98 (99.97 to 99.98)
OHIP Endoscopy claim + 2 or more outpatient contacts from gastroenterologists or hospitalizations in 4 years	57.39 (47.83 to 66.46)	99.97 (99.97 to 99.98)	52.80 (43.70 to 61.72)	99.98 (99.97 to 99.98)
OHIP Endoscopy claim + 2 or more outpatient contacts from gastroenterologists or hospitalizations in 5 years	57.39 (47.83 to 66.46)	99.97 (99.97 to 99.98)	52.80 (43.70 to 61.72)	99.98 (99.97 to 99.98)
OHIP Endoscopy claim + 3 or more outpatient contacts from gastroenterologists in 1 year	15.65 (9.79 to 23.88)	99.99 (99.99 to 99.99)	45.00 (29.60 to 61.34)	99.96 (99.95 to 99.97)
OHIP Endoscopy claim + 3 or more outpatient contacts from gastroenterologists in 2 years	21.74 (14.81 to 30.60)	99.99 (99.98 to 99.99)	48.08 (34.22 to 62.22)	99.96 (99.95 to 99.97)
OHIP Endoscopy claim + 3 or more outpatient contacts from gastroenterologists in 3 years	22.61 (15.55 to 31.54)	99.99 (99.98 to 99.99)	47.27 (33.86 to 61.07)	99.96 (99.95 to 99.97)
OHIP Endoscopy claim + 3 or more outpatient contacts from gastroenterologists in 4 years	23.48 (16.29 to 32.47)	99.99 (99.98 to 99.99)	48.21 (34.82 to 61.83)	99.96 (99.95 to 99.97)
OHIP Endoscopy claim + 3 or more outpatient contacts from gastroenterologists in 5 years	23.48 (16.29 to 32.47)	99.99 (99.98 to 99.99)	48.21 (34.82 to 61.83)	99.96 (99.95 to 99.97)
OHIP Endoscopy claim + 1 outpatient contacts from gastroenterologists AND 1 hospitalization in 1 year	4.35 (1.61 to 10.35)	>99.99 (>99.99 to >99.99)	83.33 (36.48 to 99.12)	99.95 (99.94 to 99.96)
OHIP Endoscopy claim + 1 outpatient contacts from gastroenterologists AND 1 hospitalization in 2 years	5.22 (2.14 to 11.48)	>99.99 (>99.99 to >99.99)	85.71 (42.01 to 99.25)	99.95 (99.94 to 99.96)
OHIP Endoscopy claim + 1 outpatient contacts from gastroenterologists AND 1 hospitalization in 3 years	6.96 (3.27 to 13.67)	>99.99 (>99.99 to >99.99)	88.89 (50.67 to 99.41)	99.95 (99.94 to 99.96)
OHIP Endoscopy claim + 1 outpatient contacts from gastroenterologists AND 1 hospitalization in 4 years	6.96 (3.27 to 13.67)	>99.99 (>99.99 to >99.99)	88.89 (50.67 to 99.41)	99.95 (99.94 to 99.96)
OHIP Endoscopy claim + 1 outpatient contacts from gastroenterologists AND 1 hospitalization in 5 years	7.83 (3.87 to 14.74)	>99.99 (>99.99 to >99.99)	81.82 (47.75 to 96.79)	99.95 (99.95 to 99.96)
OHIP Endoscopy claim + 1 or more outpatient contacts from gastroenterologists after the endoscopy	70.43 (61.09 to 78.39)	99.97 (99.96 to 99.98)	53.29 (45.05 to 61.36)	99.99 (99.98 to 99.99)
OHIP Endoscopy claim + 1 or more outpatient contacts from gastroenterologists from 1 year prior to the endoscopy onwards	83.48 (75.14 to 89.51)	99.95 (99.94 to 99.96)	45.28 (38.50 to 52.24)	99.99 (99.99 to 99.99)
OHIP Endoscopy claim + 2 or more outpatient contacts from gastroenterologists from 1 year prior to the endosocpy to 1 year after the endoscopy	46.09 (36.84 to 55.60)	99.98 (99.97 to 99.98)	51.96 (41.90 to 61.88)	99.97 (99.97 to 99.98)
OHIP Endoscopy claim + 2 or more outpatient contacts from gastroenterologists from 1 year prior to the endosocpy to 2 years after the endoscopy	50.43 (41.01 to 59.83)	99.98 (99.97 to 99.98)	53.7 (43.88 to 63.26)	99.98 (99.97 to 99.98)
OHIP Endoscopy claim + 2 or more outpatient contacts from gastroenterologists from 1 year prior to the endosocpy to 3 years after the endoscopy	51.3 (41.85 to 60.67)	99.98 (99.97 to 99.98)	54.13 (44.34 to 63.62)	99.98 (99.97 to 99.98)
OHIP Endoscopy claim + 2 or more outpatient contacts from gastroenterologists from 1 year prior to the endosocpy to 4 years after the endoscopy	51.30 (41.85 to 60.67)	99.98 (99.97 to 99.98)	53.64 (43.91 to 63.11)	99.98 (99.97 to 99.98)
OHIP Endoscopy claim + 2 or more outpatient contacts from gastroenterologists from 1 year prior to the endosocpy to 5 years after the endoscopy	51.30 (41.85 to 60.67)	99.98 (99.97 to 99.98)	53.64 (43.91 to 63.11)	99.98 (99.97 to 99.98)
OHIP Endoscopy claim + 1 or more outpatient contacts from gastroenterologists or 1 hospitalization from 1 year prior to the endoscopy onwards	86.96 (79.09 to 92.27)	99.94 (99.93 to 99.95)	42.74 (36.36 to 49.35)	99.99 (99.99 to >99.99)
OHIP Endoscopy claim + 2 or more outpatient contacts from gastroenterologists or hospitalizations from 1 year prior to the endosocpy to 1 year after the endoscopy	49.57 (40.17 to 58.99)	99.98 (99.97 to 99.98)	52.78 (42.98 to 62.38)	99.98 (99.97 to 99.98)
OHIP Endoscopy claim + 2 or more outpatient contacts from gastroenterologists or hospitalizations from 1 years prior to the endosocpy to 2 years after the endoscopy	53.91 (44.40 to 63.16)	99.98 (99.97 to 99.98)	54.39 (44.82 to 63.65)	99.98 (99.97 to 99.98)
OHIP Endoscopy claim + 2 or more outpatient contacts from gastroenterologists or hospitalizations from 1 years prior to the endosocpy to 3 years after the endoscopy	56.52 (46.97 to 65.64)	99.98 (99.97 to 99.98)	55.56 (46.10 to 64.65)	99.98 (99.97 to 99.98)
OHIP Endoscopy claim + 2 or more outpatient contacts from gastroenterologists or hospitalizations from 1 years prior to the endosocpy to 4 years after the endoscopy	56.52 (46.97 to 65.64)	99.98 (99.97 to 99.98)	55.08 (45.67 to 64.16)	99.98 (99.97 to 99.98)
OHIP Endoscopy claim + 2 or more outpatient contacts from gastroenterologists or hospitalizations from 1 years prior to the endosocpy to 5 years after the endoscopy	56.52 (46.97 to 65.64)	99.98 (99.97 to 99.98)	55.08 (45.67 to 64.16)	99.98 (99.97 to 99.98)
OHIP Endoscopy claim + 3 or more outpatient contacts from gastroenterologists from 1 year prior to the endosocpy to 1 year after the endoscopy	14.78 (9.09 to 22.90)	99.99 (99.99 to >99.99)	50.00 (34.07 to 65.93)	99.96 (99.94 to 99.97)
OHIP Endoscopy claim + 3 or more outpatient contacts from gastroenterologists from 1 years prior to the endosocpy to 2 years after the endoscopy	20.87 (14.08 to 29.65)	99.99 (99.99 to 99.99)	51.06 (36.26 to 65.67)	99.96 (99.95 to 99.97)
OHIP Endoscopy claim + 3 or more outpatient contacts from gastroenterologists from 1 years prior to the endosocpy to 3 years after the endoscopy	21.74 (14.81 to 30.60)	99.99 (99.98 to 99.99)	50.00 (36.64 to 63.36)	99.96 (99.95 to 99.97)
OHIP Endoscopy claim + 3 or more outpatient contacts from gastroenterologists from 1 years prior to the endosocpy to 4 years after the endoscopy	22.61 (15.55 to 31.54)	99.99 (99.98 to 99.99)	50.98 (36.77 to 65.05)	99.96 (99.95 to 99.97)
OHIP Endoscopy claim + 3 or more outpatient contacts from gastroenterologists from 1 years prior to the endosocpy to 5 years after the endoscopy	22.61 (15.55 to 31.54)	99.99 (99.98 to 99.99)	50.98 (36.77 to 65.05)	99.96 (99.95 to 99.97)
SDS Endoscopy claim + 1 or more outpatient contacts from gastroenterologists	71.30 (62.00 to 79.16)	>99.9 (99.99 to >99.9)	92.13 (83.94 to 96.51)	99.99 (99.98 to 99.99)
SDS Endoscopy claim + 2 or more outpatient contacts from gastroenterologists in 1 year	38.26 (29.49 to 47.83)	>99.9 (>99.9 to >99.9)	93.62 (81.44 to 98.33)	99.97 (99.96 to 99.98)
SDS Endoscopy claim + 2 or more outpatient contacts from gastroenterologists in 2 years	41.74 (32.73 to 51.31)	>99.9 >(99.9 to >99.9)	94.12 (82.77 to >98.47)	99.97 (99.96 to 99.98)
SDS Endoscopy claim+ 2 or more outpatient contacts from gastroenterologists in 3 years	42.61 (33.54 to 52.17)	>99.9 (>99.9 to >99.9)	94.23 (83.08 to >98.50)	99.97 (99.96 to 99.98)
SDS Endoscopy claim + 2 or more outpatient contacts from gastroenterologists in 4 years	42.61 (33.54 to 52.17)	>99.9 (>99.9 to >99.9)	94.23 (83.08 to >98.50)	99.97 (99.96 to 99.98)
SDS Endoscopy claim + 2 or more outpatient contacts from gastroenterologists in 5 years	42.61 (33.54 to 52.17)	>99.9 (>99.9 to >99.9)	94.23 (83.08 to >98.50)	99.97 (99.96 to 99.98)
SDS Endoscopy claim + 1 or more outpatient contacts from gastroenterologists or 1 hospitalization	76.52 (67.53 to 83.71)	99.99 (99.98 to >99.9)	76.52 (67.53 to 83.71)	99.99 (99.98 to 99.99)
SDS Endoscopy claim + 2 or more outpatient contacts from gastroenterologists or hospitalizations in 1 year	41.74 (32.73 to 51.31)	>99.9 (>99.9 to >99.9)	92.31 (80.60 to 97.51)	99.97 (99.96 to 99.98)
SDS Endoscopy claim + 2 or more outpatient contacts from gastroenterologists or hospitalizations in 2 years	45.22 (36.01 to 54.75)	>99.9 (>99.9 to >99.9)	92.86 (81.87 to 97.69)	99.97 (99.97 to 99.98)
SDS Endoscopy claim + 2 or more outpatient contacts from gastroenterologists or hospitalizations in 3 years	47.83 (38.50 to 57.30)	>99.9 (>99.9 to >99.9)	93.22 (82.73 to 97.81)	99.97 (99.97 to 99.98)
SDS Endoscopy claim + 2 or more outpatient contacts from gastroenterologists or hospitalizations in 4 years	47.83 (38.50 to 57.30)	>99.9 (>99.9 to >99.9)	93.22 (82.73 to 97.81)	99.97 (99.97 to 99.98)
SDS Endoscopy claim + 2 or more outpatient contacts from gastroenterologists or hospitalizations in 5 years	47.83 (38.50 to 57.30)	>99.9 (>99.9 to >99.9)	93.22 (82.73 to 97.81)	99.97 (99.97 to 99.98)
SDS Endoscopy claim + 3 or more outpatient contacts from gastroenterologists in 1 year	11.30 (6.40 to 18.89)	>99.99 (>99.99 to >99.99)	86.67 (58.39 to 97.66)	99.96 (99.94 to 97.66)
SDS Endoscopy claim + 3 or more outpatient contacts from gastroenterologists in 2 years	15.65 (9.79 to 23.88_	>99.99 (>99.99 to >99.99)	85.71 (62.64 to 96.24)	99.96 (99.95 to 99.97)
SDS Endoscopy claim + 3 or more outpatient contacts from gastroenterologists in 3 years	16.52 (10.49 to 24.86)	>99.99 (>99.99 to >99.99)	86.36 (64.04 to 96.41)	99.96 (99.95 to 99.97)
SDS Endoscopy claim + 3 or more outpatient contacts from gastroenterologists in 4 years	16.52 (10.49 to 24.86)	>99.99 (>99.99 to >99.99)	86.36 (64.04 to 96.41)	99.96 (99.95 to 99.97)
SDS Endoscopy claim + 3 or more outpatient contacts from gastroenterologists in 5 years	16.52 (10.49 to 24.86)	>99.99 (>99.99 to >99.99)	86.36 (64.04 to 96.41)	99.96 (99.95 to 99.97)
SDS Endoscopy claim + 1 outpatient contacts from gastroenterologists AND 1 hospitalization in 1 year	2.61 (0.68 to 8.00)	>99.99 (>99.99 to >99.99)	>99.99 (31.00 to >99.99)	99.95 (99.94 to 99.96)
SDS Endoscopy claim + 1 outpatient contacts from gastroenterologists AND 1 hospitalization in 2 years	3.48 (1.12 to 9.19)	>99.99 (>99.99 to >99.99)	>99.99 (39.58 to >99.99)	99.95 (99.94 to 99.96)
SDS Endoscopy claim + 1 outpatient contacts from gastroenterologists AND 1 hospitalization in 3 years	5.22 (2.14 to 11.48)	>99.99 (>99.99 to >99.99)	>99.99 (51.68 to >99.99)	99.95 (99.94 to 99.96)
SDS Endoscopy claim + 1 outpatient contacts from gastroenterologists AND 1 hospitalization in 4 years	5.22 (2.14 to 11.48)	>99.99 (>99.99 to >99.99)	>99.99 (51.68 to >99.99)	99.95 (99.94 to 99.96)
SDS Endoscopy claim + 1 outpatient contacts from gastroenterologists AND 1 hospitalization in 5 years	6.09 (2.69 to 12.58)	>99.99 (>99.99 to >99.99)	>99.99 (56.09 to >99.99)	99.95 (99.94 to 99.96)
OHIP Endoscopy claim + 1 or more outpatient contacts from gastroenterologists after the endoscopy	60.87 (51.30 to 69.70)	>99.99 (99.99 to >99.99)	92.11 (83.00 to 97.75)	99.98 (99.97 to 99.99)
SDS Endoscopy claim + 1 or more outpatient contacts from gastroenterologists from 1 year prior to the endoscopy onwards	71.30 (62.00 to 79.16)	>99.99 (>99.99 to >99.99)	92.13 (83.94 to 96.51)	99.99 (99.98 to 99.99)
SDS Endoscopy claim + 2 or more outpatient contacts from gastroenterologists from 1 year prior to the endosocpy to 1 year after the endoscopy	38.26 (29.49 to 47.83)	>99.99 (>99.99 to >99.99)	93.62 (81.44 to 98.34)	99.97 (99.96 to 99.98)
SDS Endoscopy claim + 2 or more outpatient contacts from gastroenterologists from 1 year prior to the endosocpy to 2 years after the endoscopy	41.74 (32.73 to 51.31)	>99.99 (>99.99 to >99.99)	94.12 (82.77 to 98.47)	99.97 (99.96 to 99.98)
SDS Endoscopy claim + 2 or more outpatient contacts from gastroenterologists from 1 year prior to the endosocpy to 3 years after the endoscopy	42.61 (33.54 to 52.17)	>99.99 (>99.99 to >99.99)	94.23 (83.08 to 98.50)	99.97 (99.96 to 99.98)
SDS Endoscopy claim + 2 or more outpatient contacts from gastroenterologists from 1 year prior to the endosocpy to 4 years after the endoscopy	42.61 (33.54 to 52.17)	>99.99 (>99.99 to >99.99)	94.23 (83.08 to 98.50)	99.97 (99.96 to 99.98)
SDS Endoscopy claim + 2 or more outpatient contacts from gastroenterologists from 1 year prior to the endosocpy to 5 years after the endoscopy	42.61 (33.54 to 52.17)	>99.99 (>99.99 to >99.99)	94.23 (83.08 to 98.50)	99.97 (99.96 to 99.98)
SDS Endoscopy claim + 1 or more outpatient contacts from gastroenterologists or 1 hospitalization from 1 year prior to the endoscopy onwards	76.52 (67.53 to 83.71)	99.99 (99.98 to 99.99)	76.52 (67.53 to 83.71)	99.99 (99.98 to 99.99)
SDS Endoscopy claim + 2 or more outpatient contacts from gastroenterologists or hospitalizations from 1 year prior to the endosocpy to 1 year after the endoscopy	41.74 (32.73 to 51.31)	>99.99 (>99.99 to >99.99)	92.31 (80.60 to 97.51)	99.97 (99.96 to 99.98)
SDS Endoscopy claim + 2 or more outpatient contacts from gastroenterologists or hospitalizations from 1 years prior to the endosocpy to 2 years after the endoscopy	45.22 (36.01 to 54.75)	>99.99 (>99.99 to >99.99)	92.86 (81.87 to 97.69)	99.97 (99.97 to 99.98)
SDS Endoscopy claim + 2 or more outpatient contacts from gastroenterologists or hospitalizations from 1 years prior to the endosocpy to 3 years after the endoscopy	47.83 (38.50 to 57.30)	>99.99 (>99.99 to >99.99)	93.22 (82.73 to 97.81)	99.97 (99.97 to 99.98)
SDS Endoscopy claim + 2 or more outpatient contacts from gastroenterologists or hospitalizations from 1 years prior to the endosocpy to 4 years after the endoscopy	47.83 (38.50 to 57.30)	>99.99 (>99.99 to >99.99)	93.22 (82.73 to 97.81)	99.97 (99.97 to 99.98)
SDS Endoscopy claim + 2 or more outpatient contacts from gastroenterologists or hospitalizations from 1 years prior to the endosocpy to 5 years after the endoscopy	47.83 (38.50 to 57.30)	>99.99 (>99.99 to >99.99)	93.22 (82.73 to 97.81)	99.97 (99.97 to 99.98)
SDS Endoscopy claim + 3 or more outpatient contacts from gastroenterologists from 1 year prior to the endosocpy to 1 year after the endoscopy	14.78 (9.09 to 22.90)	99.99 (99.99 to >99.99)	50.00 (34.07 to 65.93)	99.96 (99.94 to 99.97)
SDS Endoscopy claim + 3 or more outpatient contacts from gastroenterologists from 1 years prior to the endosocpy to 2 years after the endoscopy	20.87 (14.08 to 29.65)	99.99 (99.99 to 99.99)	51.06 (36.36 to 65.70)	99.96 (99.95 to 99.97)
SDS Endoscopy claim + 3 or more outpatient contacts from gastroenterologists from 1 years prior to the endosocpy to 3 years after the endoscopy	21.74 (14.81 to 30.60)	99.99 (99.98 to 99.99)	50.00 (36.64 to 63.36)	99.96 (99.95 to 99.97)
SDS Endoscopy claim + 3 or more outpatient contacts from gastroenterologists from 1 years prior to the endosocpy to 4 years after the endoscopy	22.61 (15.55 to 31.50)	99.99 (99.98 to 99.99)	50.98 (36.77 to 65.05)	99.96 (99.95 to 99.97)
SDS Endoscopy claim + 3 or more outpatient contacts from gastroenterologists from 1 years prior to the endosocpy to 5 years after the endoscopy	22.61 (15.55 to 31.50)	99.99 (99.98 to 99.99)	50.98 (36.77 to 65.05)	99.96 (99.95 to 99.97)
Age 6 months to 12 years old cohort (n=206,448; Number of true cases=113)
Algorithms	Sensitivity	Specificity	PPV	NPV
OHIP Endoscopy claim + 1 or more outpatient contacts	88.50 (80.79 to 93.49)	99.92 (99.91 to 99.94)	39.06 (33.10 to 45.35)	99.99 (99.99 to >99.99)
OHIP Endoscopy claim + 2 or more outpatient contacts in 1 year	60.18 (50.52 to 69.14)	99.96 (99.95 to 99.97)	47.89 (39.50 to 56.40)	99.98 (99.97 to 99.98)
OHIP Endoscopy claim + 2 or more outpatient contacts in 2 years	65.49 (55.89 to 74.02)	99.96 (99.95 to 99.97)	49.66 (41.42 to 57.92)	99.98 (99.97 to 99.99)
OHIP Endoscopy claim+ 2 or more outpatient contacts in 3 years	65.49 (55.89 to 74.02)	99.96 (99.95 to 99.97)	49.66 (41.42 to 57.92)	99.98 (99.97 to 99.99)
OHIP Endoscopy claim + 2 or more outpatient contacts in 4 years	65.49 (55.89 to 74.02)	99.96 (99.95 to 99.97)	48.37 (40.27 to 56.55)	99.98 (99.97 to 99.99)
OHIP Endoscopy claim + 2 or more outpatient contacts in 5 years	65.49 (55.89 to 74.02)	99.96 (99.95 to 99.97)	48.37 (40.27 to 56.55)	99.98 (99.97 to 99.99)
OHIP Endoscopy claim + 1 or more outpatient contacts or 1 hospitalization	91.15 (83.94 to 95.44)	99.92 (99.90 to 99.93)	37.45 (31.77 to 43.49)	>99.99 (99.99 to >99.99)
OHIP Endoscopy claim + 2 or more outpatient contacts or hospitalizations in 1 year	62.83 (53.19 to 71.59)	99.96 (99.95 to 99.97)	48.3 (40.04 to 56.65)	99.98 (99.97 to 99.99)
OHIP Endoscopy claim + 2 or more outpatient contacts or hospitalizations in 2 years	67.26 (57.71 to 75.62)	99.96 (99.95 to 99.97)	49.67 (41.54 to 57.82)	99.98 (99.98 to 99.99)
OHIP Endoscopy claim + 2 or more outpatient contacts or hospitalizations in 3 years	68.14 (58.62 to 76.41)	99.96 (99.95 to 99.97)	49.68 (41.60 to 57.78)	99.98 (99.98 to 99.99)
OHIP Endoscopy claim + 2 or more outpatient contacts or hospitalizations in 4 years	68.14 (58.62 to 76.41)	99.96 (99.95 to 99.97)	48.43 (40.49 to 56.45)	99.98 (99.98 to 99.99)
OHIP Endoscopy claim + 2 or more outpatient contacts or hospitalizations in 5 years	68.14 (58.62 to 76.41)	99.96 (99.95 to 99.97)	48.43 (40.49 to 56.45)	99.98 (99.98 to 99.99)
OHIP Endoscopy claim + 1 or more outpatient contacts after the endoscopy	76.11 (67.00 to 83.41)	99.96 (99.95 to 99.97)	49.43 (41.81 to 57.07)	99.99 (99.98 to 99.99)
OHIP Endoscopy claim + 1 or more outpatient contacts from gastroenterologists	83.19 (74.74 to 89.33)	99.94 (99.93 to 99.95)	43.52 (36.86 to 50.42)	99.99 (99.99 to 99.99)
OHIP Endoscopy claim + 2 or more outpatient contacts from gastroenterologists in 1 year	46.02 (36.69 to 55.62)	99.98 (99.97 to 99.98)	49.06 (39.29 to 58.90)	99.97 (99.96 to 99.98)
OHIP Endoscopy claim + 2 or more outpatient contacts from gastroenterologists in 2 years	50.44 (40.93 to 59.92)	99.97 (99.97 to 99.98)	50.89 (41.32 to 60.39)	99.97 (99.96 to 99.98)
OHIP Endoscopy claim+ 2 or more outpatient contacts from gastroenterologists in 3 years	51.33 (41.79 to 60.77)	99.97 (99.97 to 99.98)	51.33 (41.79 to 60.77)	99.97 (99.97 to 60.77)
OHIP Endoscopy claim + 2 or more outpatient contacts from gastroenterologists in 4 years	51.33 (41.79 to 60.77)	99.97 (99.96 to 99.98)	50.43 (41.01 to 59.82)	99.97 (99.97 to 99.98)
OHIP Endoscopy claim + 2 or more outpatient contacts from gastroenterologists in 5 years	51.33 (41.79 to 60.77)	99.97 (99.96 to 99.98)	50.43 (41.01 to 59.82)	99.97 (99.97 to 99.98)
OHIP Endoscopy claim + 1 or more outpatient contacts from gastroenterologists or 1 hospitalization	86.73 (78.74 to 92.14)	99.93 (99.92 to 99.94)	41.35 (35.06 to 47.92)	99.99 (99.99 to >99.99)
OHIP Endoscopy claim + 2 or more outpatient contacts from gastroenterologists or hospitalizations in 1 year	49.56 (40.08 to 59.07)	99.97 (99.96 to 99.98)	50.00 (40.90 to 59.10)	99.97 (99.96 to 99.98)
OHIP Endoscopy claim + 2 or more outpatient contacts from gastroenterologists or hospitalizations in 2 years	53.98 (44.38 to 63.31)	99.97 (99.96 to 99.98)	51.69 (42.35 to 60.92)	99.97 (99.97 to 99.98)
OHIP Endoscopy claim + 2 or more outpatient contacts from gastroenterologists or hospitalizations in 3 years	56.64 (47.00 to 65.83)	99.97 (99.96 to 99.98)	52.89 (43.64 to 61.95)	99.98 (99.97 to 99.98)
OHIP Endoscopy claim + 2 or more outpatient contacts from gastroenterologists or hospitalizations in 4 years	56.64 (47.00 to 65.83)	99.97 (99.96 to 99.98)	52.03 (42.88 to 61.05)	99.98 (99.97 to 99.98)
OHIP Endoscopy claim + 2 or more outpatient contacts from gastroenterologists or hospitalizations in 5 years	56.64 (47.00 to 65.83)	99.97 (99.96 to 99.98)	52.03 (42.88 to 61.05)	99.98 (99.97 to 99.98)
OHIP Endoscopy claim + 1 or more outpatient contacts from gastroenterologsits after the endoscopy	69.91 (60.45 to 77.99)	99.97 (99.96 to 99.97)	52.67 (44.39 to 60.82)	99.98 (99.98 to 99.99)
SDS Endoscopy claim + 1 or more outpatient contacts from gastroenterologists	70.8 (61.38 to 78.78)	>99.99 (99.99 to >99.99)	91.95 (83.59 to 96.43)	99.98 (99.98 to 99.99)
SDS Endoscopy claim + 2 or more outpatient contacts from gastroenterologists in 1 year	37.17 (28.41 to 46.81)	>99.99 (>99.99 to >99.99)	93.33 (80.69 to 98.26)	99.97 (99.96 to 99.97)
SDS Endoscopy claim + 2 or more outpatient contacts from gastroenterologists in 2 years	40.71 (31.70 to 50.37)	>99.99 (>99.99 to >99.99)	93.88 (82.13 to 98.41)	99.97 (99.96 to 99.97)
SDS Endoscopy claim+ 2 or more outpatient contacts from gastroenterologists in 3 years	41.59 (32.51 to 51.25)	>99.99 (>99.99 to >99.99)	94.00 (82.46 to 98.44)	99.97 (99.96 to 99.98)
SDS Endoscopy claim + 2 or more outpatient contacts from gastroenterologists in 4 years	41.59 (32.51 to 51.25)	>99.99 (>99.99 to >99.99)	94.00 (82.46 to 98.44)	99.97 (99.96 to 99.98)
SDS Endoscopy claim + 2 or more outpatient contacts from gastroenterologists in 5 years	41.59 (32.51 to 51.25)	>99.99 (>99.99 to >99.99)	94.00 (82.46 to 98.44)	99.97 (99.96 to 99.98)
SDS Endoscopy claim + 1 or more outpatient contacts from gastroenterologists or 1 hospitalization	76.11 (67.00 to 83.41)	99.99 (99.98 to 99.99)	76.79 (67.68 to 84.02)	99.99 (99.98 to 99.99)
SDS Endoscopy claim + 2 or more outpatient contacts from gastroenterologists or hospitalizations in 1 year	40.71 (31.70 to 50.37)	>99.99 (99.99 to >99.99)	92.00 (79.89 to 97.41)	99.97 (99.96 to 99.97)
SDS Endoscopy claim + 2 or more outpatient contacts from gastroenterologists or hospitalizations in 2 years	44.25 (35.01 to 53.88)	>99.99 (99.99 to >99.99)	92.59 (81.26 to 97.60)	99.97 (99.96 to 99.98)
SDS Endoscopy claim + 2 or more outpatient contacts from gastroenterologists or hospitalizations in 3 years	46.9 (37.53 to 56.48)	>99.99 (99.99 to >99.99)	92.98 (82.65 to 97.73)	99.97 (99.96 to 99.98)
SDS Endoscopy claim + 2 or more outpatient contacts from gastroenterologists or hospitalizations in 4 years	46.9 (37.53 to 56.48)	>99.99 (99.99 to >99.99)	92.98 (82.65 to 97.73)	99.97 (99.96 to 99.98)
SDS Endoscopy claim + 2 or more outpatient contacts from gastroenterologists or hospitalizations in 5 years	46.9 (37.53 to 56.48)	>99.99 (99.99 to >99.99)	92.98 (82.65 to 97.73)	99.97 (99.96 to 99.98)
SDS Endoscopy claim + 1 or more outpatient contacts from gastroenterologsits after the endoscopy	60.15 (50.49 to 69.11)	>99.99 (99.99 to >99.99)	91.89 (82.57 to 96.66)	99.98 (99.97 to 99.98)
Age 6 months to 10 years old cohort (n=182,320; Number of true cases=108)
Algorithms	Sensitivity	Specificity	PPV	NPV
OHIP Endoscopy claim + 1 or more outpatient contacts	87.96 (79.94 to 93.18)	99.92 (99.90 to 99.93)	38.62 (32.56 to 45.04)	99.99 (99.99 to >99.99)
OHIP Endoscopy claim + 2 or more outpatient contacts in 1 year	58.33 (48.44 to 67.62)	99.96 (99.95 to 99.97)	47.01 (38.40 to 55.79)	99.98 (99.97 to 99.98)
OHIP Endoscopy claim + 2 or more outpatient contacts in 2 years	63.89 (54.03 to 72.75)	99.96 (99.95 to 99.97)	48.94 (40.48 to 57.46)	99.98 (99.97 to 99.98)
OHIP Endoscopy claim+ 2 or more outpatient contacts in 3 years	63.89 (54.03 to 72.75)	99.96 (99.95 to 99.97)	48.94 (40.48 to 57.46)	99.98 (99.97 to 99.98)
OHIP Endoscopy claim + 2 or more outpatient contacts in 4 years	63.89 (54.03 to 72.75)	99.96 (99.95 to 99.97)	47.59 (39.30 to 56.01)	99.98 (99.97 to 99.98)
OHIP Endoscopy claim + 2 or more outpatient contacts in 5 years	63.89 (54.03 to 72.75)	99.96 (99.95 to 99.97)	47.59 (39.30 to 56.01)	99.98 (99.97 to 99.98)
OHIP Endoscopy claim + 1 or more outpatient contacts or 1 hospitalization	90.74 (83.23 to 95.22)	99.91 (00.90 to 99.92)	37.55 (31.71 to 43.76)	99.99 (99.99 to >99.99)
OHIP Endoscopy claim + 2 or more outpatient contacts or hospitalizations in 1 year	61.11 (51..22 to 70.20)	99.96 (99.95 to 99.97)	47.48 (39.01 to 56.09)	99.98 (99.97 to 99.98)
OHIP Endoscopy claim + 2 or more outpatient contacts or hospitalizations in 2 years	65.74 (55.91 to 74.43)	99.96 (99.95 to 99.97)	48.97 (40.63 to 57.36)	99.98 (99.97 to 99.99)
OHIP Endoscopy claim + 2 or more outpatient contacts or hospitalizations in 3 years	66.67 (56.87 to 75.27)	99.96 (99.95 to 99.97)	48.98 (40.70 to 57.32)	99.98 (99.97 to 99.99)
OHIP Endoscopy claim + 2 or more outpatient contacts or hospitalizations in 4 years	66.67 (56.87 to 75.27)	99.96 (99.95 to 99.97)	47.68 (39.55 to 55.93)	99.98 (99.97 to 99.99)
OHIP Endoscopy claim + 2 or more outpatient contacts or hospitalizations in 5 years	66.67 (56.87 to 75.27)	99.96 (99.95 to 99.97)	47.68 (39.55 to 55.93)	99.98 (99.97 to 99.99)
OHIP Endoscopy claim + 1 or more outpatient contacts after the endoscopy	75.00 (65.58 to 82.61)	99.95 (99.94 to 99.96)	49.09 (41.27 to 56.94)	99.99 (99.98 to 99.99)
OHIP Endoscopy claim + 1 or more outpatient contacts from gastroenterologists	82.41 (73.64 to 88.82)	99.94 (99.92 to 99.95)	43.00 (36.21 to 50.05)	99.99 (99.98 to 99.99)
OHIP Endoscopy claim + 2 or more outpatient contacts from gastroenterologists in 1 year	45.37 (35.86 to 55.21)	99.97 (99.96 to 99.98)	48.51 (38.52 to 58.61)	99.97 (99.96 to 99.98)
OHIP Endoscopy claim + 2 or more outpatient contacts from gastroenterologists in 2 years	50.00 (40.73 to 59.27)	99.97 (99.96 to 99.98)	50.47 (40.69 to 60.21)	99.97 (99.96 to 99.98)
OHIP Endoscopy claim+ 2 or more outpatient contacts from gastroenterologists in 3 years	50.93 (41.18 to 60.61)	99.97 (99.96 to 99.98)	50.93 (41.18 to 60.61)	99.97 (99.96 to 99.98)
OHIP Endoscopy claim + 2 or more outpatient contacts from gastroenterologists in 4 years	50.93 (41.18 to 60.61)	99.97 (99.96 to 99.98)	50.00 (40.82 to 59.18)	99.97 (99.96 to 99.98)
OHIP Endoscopy claim + 2 or more outpatient contacts from gastroenterologists in 5 years	50.93 (41.18 to 60.61)	99.97 (99.96 to 99.98)	50.93 (41.18 to 60.61)	99.97 (99.96 to 99.98)
OHIP Endoscopy claim + 1 or more outpatient contacts from gastroenterologists or 1 hospitalization	86.11 (77.81 to 91.76)	99.93 (99.91 to 99.94)	41.52 (35.05 to 48.29)	99.99 (99.99 to >99.99)
OHIP Endoscopy claim + 2 or more outpatient contacts from gastroenterologists or hospitalizations in 1 year	49.07 (39.39 to 58.82)	99.97 (99.96 to 99.98)	49.53 (39.79 to 59.31)	99.97 (99.96 to 99.98)
OHIP Endoscopy claim + 2 or more outpatient contacts from gastroenterologists or hospitalizations in 2 years	53.7 (43.88 to 63.26)	99.97 (99.96 to 99.98)	51.33 (41.79 to 60.78)	99.97 (99.96 to 99.98)
OHIP Endoscopy claim + 2 or more outpatient contacts from gastroenterologists or hospitalizations in 3 years	56.48 (46.61 to 65.88)	99.97 (99.96 to 99.98)	52.59 (43.15 to 61.86)	99.97 (99.97 to 99.98)
OHIP Endoscopy claim + 2 or more outpatient contacts from gastroenterologists or hospitalizations in 4 years	56.48 (46.61 to 65.88)	99.97 (99.96 to 99.98)	51.69 (42.35 to 60.92)	99.97 (99.97 to 99.98)
OHIP Endoscopy claim + 2 or more outpatient contacts from gastroenterologists or hospitalizations in 5 years	56.48 (46.61 to 65.88)	99.97 (99.96 to 99.98)	51.69 (42.35 to 60.92)	99.97 (99.97 to 99.98)
OHIP Endoscopy claim + 1 or more outpatient contacts from gastroenterologsits after the endoscopy	69.44 (59.73 to 77.75)	99.96 (99.95 to 99.97)	52.45 (43.96 to 60.80)	99.98 (99.97 to 99.99)
SDS Endoscopy claim + 1 or more outpatient contacts from gastroenterologists	69.44 (59.73 to 77.75)	>99.99 (99.99 to >99.99)	91.46 (82.65 to 96.21)	99.98 (99.97 to 99.99)
SDS Endoscopy claim + 2 or more outpatient contacts from gastroenterologists in 1 year	36.11 (27.25 to 45.97)	99.98 (99.99 to >99.99)	92.86 (79.45 to 98.14)	99.96 (99.95 to 99.97)
SDS Endoscopy claim + 2 or more outpatient contacts from gastroenterologists in 2 years	39.81 (30.65 to 49.70)	>99.99 (99.99 to >99.99)	93.48 (81.07 to 98.30)	99.96 (99.95 to 99.97)
SDS Endoscopy claim+ 2 or more outpatient contacts from gastroenterologists in 3 years	40.74 (31.52 to 50.63)	>99.99 (99.99 to >99.99)	93.62 (81.44 to 98.34)	99.96 (99.95 to 99.97)
SDS Endoscopy claim + 2 or more outpatient contacts from gastroenterologists in 4 years	40.74 (31.52 to 50.63)	>99.99 (99.99 to >99.99)	93.62 (81.44 to 98.34)	99.96 (99.95 to 99.97)
SDS Endoscopy claim + 2 or more outpatient contacts from gastroenterologists in 5 years	40.74 (31.52 to 50.63)	>99.99 (99.99 to >99.99)	93.62 (81.44 to 98.34)	99.96 (99.95 to 99.97)
SDS Endoscopy claim + 1 or more outpatient contacts from gastroenterologists or 1 hospitalization	75 (65.58 to 82.61)	>99.99 (>99.99 to >99.99)	78.64 (90.83 to 99.60)	99.99 (99.98 to 99.99)
SDS Endoscopy claim + 2 or more outpatient contacts from gastroenterologists or hospitalizations in 1 year	39.81 (30.65 to 49.70)	>99.99 (99.99 to >99.99)	91.49 (78.73 to 97.24)	99.96 (99.95 to 99.97)
SDS Endoscopy claim + 2 or more outpatient contacts from gastroenterologists or hospitalizations in 2 years	43.52 (34.12 to 53.39)	>99.99 (99.99 to >99.99)	92.16 (80.25 to 97.46)	99.97 (99.96 to 99.97)
SDS Endoscopy claim + 2 or more outpatient contacts from gastroenterologists or hospitalizations in 3 years	46.3 (36.74 to 56.12)	>99.99 (99.99 to >99.99)	92.59 (81.26 to 97.60)	99.97 (99.96 to 99.98)
SDS Endoscopy claim + 2 or more outpatient contacts from gastroenterologists or hospitalizations in 4 years	46.3 (36.74 to 56.12)	>99.99 (99.99 to >99.99)	92.59 (81.26 to 97.60)	99.97 (99.96 to 99.98)
SDS Endoscopy claim + 2 or more outpatient contacts from gastroenterologists or hospitalizations in 5 years	46.3 (36.74 to 56.12)	>99.99 (99.99 to >99.99)	92.59 (81.26 to 97.60)	99.97 (99.96 to 99.98)
SDS Endoscopy claim + 1 or more outpatient contacts from gastroenterologsits after the endoscopy	59.26 (49.38 to 68.48)	>99.99 (99.99 to >99.99)	91.43 (81.65 to 96.47)	99.98 (99.97 to 99.98)
Age 6 months to 8 years old cohort (n=159,021; Number of true cases=97)
Algorithms	Sensitivity	Specificity	PPV	NPV
OHIP Endoscopy claim + 1 or more outpatient contacts	86.6 (77.82 to 92.39)	99.91 (99.89 to 99.92)	37.00 (30.78 to 43.67)	99.99 (99.99 to >99.99)
OHIP Endoscopy claim + 2 or more outpatient contacts in 1 year	57.73 (47.28 to 67.56)	99.96 (99.94 to 99.97)	44.44 (35.68 to 53.54)	99.97 (99.96 to 99.98)
OHIP Endoscopy claim + 2 or more outpatient contacts in 2 years	62.89 (52.44 to 72.31)	99.96 (99.94 to 99.96)	46.21 (37.57 to 55.07)	99.98 (99.97 to 99.98)
OHIP Endoscopy claim+ 2 or more outpatient contacts in 3 years	62.89 (52.44 to 72.31)	99.96 (99.94 to 99.96)	46.21 (37.57 to 55.07)	99.98 (99.97 to 99.98)
OHIP Endoscopy claim + 2 or more outpatient contacts in 4 years	62.89 (52.44 to 72.31)	99.96 (99.94 to 99.96)	44.85 (36.40 to 53.60)	99.98 (99.97 to 99.98)
OHIP Endoscopy claim + 2 or more outpatient contacts in 5 years	62.89 (52.44 to 72.31)	99.96 (99.94 to 99.96)	44.85 (36.40 to 53.60)	99.98 (99.97 to 99.98)
OHIP Endoscopy claim + 1 or more outpatient contacts or 1 hospitalization	89.69 (81.44 to 94.67)	99.90 (99.89 to 99.92)	36.40 (30.36 to 42.88)	99.99 (99.99 to >99.99)
OHIP Endoscopy claim + 2 or more outpatient contacts or hospitalizations in 1 year	60.82 (50.35 to 70.42)	99.96 (99.94 to 99.96)	45.38 (36.71 to 54.33)	99.98 (99.97 to 99.98)
OHIP Endoscopy claim + 2 or more outpatient contacts or hospitalizations in 2 years	64.95 (54.52 to 74.18)	99.95 (99.94 to 99.96)	46.67 (38.11 to 55.43)	99.98 (99.97 to 99.98)
OHIP Endoscopy claim + 2 or more outpatient contacts or hospitalizations in 3 years	65.98 (55.58 to 75.10)	99.95 (99.94 to 99.96)	46.72 (38.22 to 55.41)	99.98 (99.97 to 99.99)
OHIP Endoscopy claim + 2 or more outpatient contacts or hospitalizations in 4 years	65.98 (55.58 to 75.10)	99.95 (99.94 to 99.96)	45.39 (37.06 to 53.97)	99.98 (99.97 to 99.99)
OHIP Endoscopy claim + 2 or more outpatient contacts or hospitalizations in 5 years	65.98 (55.58 to 75.10)	99.95 (99.94 to 99.96)	45.39 (37.06 to 53.97)	99.98 (99.97 to 99.99)
OHIP Endoscopy claim + 1 or more outpatient contacts after the endoscopy	73.2 (63.08 to 81.45)	99.95 (99.94 to 99.96)	47.02 (38.91 to 55.28)	99.98 (99.98 to 99.99)
OHIP Endoscopy claim + 1 or more outpatient contacts from gastroenterologists	81.44 (71.99 to 88.34)	99.93 (99.92 to 99.94)	41.58 (34.55 to 48.95)	99.98 (99.98 to 99.99)
OHIP Endoscopy claim + 2 or more outpatient contacts from gastroenterologists in 1 year	45.36 (35.33 to 55.76)	99.97 (99.96 to 99.98)	46.32 (36.13 to 56.81)	99.97 (99.96 to 99.97)
OHIP Endoscopy claim + 2 or more outpatient contacts from gastroenterologists in 2 years	50.52 (40.25 to 60.75)	99.97 (99.96 to 99.98)	48.51 (38.53 to 58.61)	99.97 (99.96 to 99.98)
OHIP Endoscopy claim+ 2 or more outpatient contacts from gastroenterologists in 3 years	51.55 (41.24 to 61.74)	99.97 (99.96 to 99.98)	49.02 (39.06 to 59.05)	99.97 (99.96 to 99.98)
OHIP Endoscopy claim + 2 or more outpatient contacts from gastroenterologists in 4 years	51.55 (41.24 to 61.74)	99.97 (99.96 to 99.98)	48.08 (38.26 to 58.05)	99.97 (99.96 to 99.98)
OHIP Endoscopy claim + 2 or more outpatient contacts from gastroenterologists in 5 years	51.55 (41.24 to 61.74)	99.97 (99.96 to 99.98)	48.08 (38.26 to 58.05)	99.97 (99.96 to 99.98)
OHIP Endoscopy claim + 1 or more outpatient contacts from gastroenterologists or 1 hospitalization	85.57 (76.63 to 91.60)	99.92 (99.90 to 99.93)	40.69 (33.95 to 47.79)	99.99 (99.98 to 99.99)
OHIP Endoscopy claim + 2 or more outpatient contacts from gastroenterologists or hospitalizations in 1 year	48.45 (38.26 to 58.76)	99.97 (99.96 to 99.98)	47.47 (37.43 to 57.71)	99.97 (99.96 to 99.98)
OHIP Endoscopy claim + 2 or more outpatient contacts from gastroenterologists or hospitalizations in 2 years	53.61 (43.24 to 63.70)	99.97 (99.96 to 99.97)	49.52 (39.69 to 59.39)	99.97 (99.96 to 99.98)
OHIP Endoscopy claim + 2 or more outpatient contacts from gastroenterologists or hospitalizations in 3 years	56.7 (46.26 to 66.60)	99.97 (99.96 to 99.97)	50.93 (41.18 to 60.61)	99.97 (99.96 to 99.98)
OHIP Endoscopy claim + 2 or more outpatient contacts from gastroenterologists or hospitalizations in 4 years	56.7 (46.26 to 66.60)	99.97 (99.96 to 99.97)	50.00 (40.82 to 59.18)	99.97 (99.96 to 99.98)
OHIP Endoscopy claim + 2 or more outpatient contacts from gastroenterologists or hospitalizations in 5 years	56.7 (46.26 to 66.60)	99.97 (99.96 to 99.97)	50.00 (40.82 to 59.18)	99.97 (99.96 to 99.98)
OHIP Endoscopy claim + 1 or more outpatient contacts from gastroenterologsits after the endoscopy	68.04 (57.69 to 76.94)	99.96 (99.95 to 99.97)	50.77 (41.90 to 59.59)	99.98 (99.97 to 99.99)
SDS Endoscopy claim + 1 or more outpatient contacts from gastroenterologists	68.04 (57.69 to 76.94)	99.99 (99.99 to >99.99)	91.67 (82.13 to 96.57)	99.98 (99.97 to 99.99)
SDS Endoscopy claim + 2 or more outpatient contacts from gastroenterologists in 1 year	36.08 (26.75 to 46.52)	>99.99 (99.99 to >99.99)	92.11 (77.52 to 97.94)	99.96 (99.95 to 99.97)
SDS Endoscopy claim + 2 or more outpatient contacts from gastroenterologists in 2 years	39.18 (29.58 to 49.65)	>99.99 (99.99 to >99.99)	92.68 (78.99 to 98.09)	99.96 (99.95 to 99.97)
SDS Endoscopy claim+ 2 or more outpatient contacts from gastroenterologists in 3 years	40.21 (30.53 to 50.67)	>99.99 (99.99 to >99.99)	92.86 (79.45 to 98.14)	99.97 (99.95 to 99.97)
SDS Endoscopy claim + 2 or more outpatient contacts from gastroenterologists in 4 years	40.21 (30.53 to 50.67)	>99.99 (99.99 to >99.99)	92.86 (79.45 to 98.14)	99.97 (99.95 to 99.97)
SDS Endoscopy claim + 2 or more outpatient contacts from gastroenterologists in 5 years	40.21 (30.53 to 50.67)	>99.99 (99.99 to >99.99)	92.86 (79.45 to 98.14)	99.97 (99.95 to 99.97)
SDS Endoscopy claim + 1 or more outpatient contacts from gastroenterologists or 1 hospitalization	74.23 (64.17 to 82.33)	99.99 (99.98 to 99.99)	80.90 (70.90 to 88.17)	99.98 (99.98 to 99.99)
SDS Endoscopy claim + 2 or more outpatient contacts from gastroenterologists or hospitalizations in 1 year	39.18 (29.58 to 49.65)	>99.99 (99.99 to >99.99)	90.48 (76.46 to 96.91)	99.96 (99.95 to 99.97)
SDS Endoscopy claim + 2 or more outpatient contacts from gastroenterologists or hospitalizations in 2 years	42.27 (32.44 to 52.72)	>99.99 (99.99 to >99.99)	91.11 (77.87 to 97.11)	99.96 (99.95 to 99.97)
SDS Endoscopy claim + 2 or more outpatient contacts from gastroenterologists or hospitalizations in 3 years	45.36 (35.33 to 55.76)	>99.99 (99.99 to >99.99)	91.67 (79.13 to 97.30)	99.97 (99.96 to 99.97)
SDS Endoscopy claim + 2 or more outpatient contacts from gastroenterologists or hospitalizations in 4 years	45.36 (35.33 to 55.76)	>99.99 (99.99 to >99.99)	91.67 (79.13 to 97.30)	99.97 (99.96 to 99.97)
SDS Endoscopy claim + 2 or more outpatient contacts from gastroenterologists or hospitalizations in 5 years	45.36 (35.33 to 55.76)	>99.99 (99.99 to >99.99)	91.67 (79.13 to 97.30)	99.97 (99.96 to 99.97)
SDS Endoscopy claim + 1 or more outpatient contacts from gastroenterologsits after the endoscopy	57.73 (47.28 to 67.56)	>99.99 (99.99 to >99.99)	90.32 (79.46 to 96.00)	99.97 (99.96 to 99.98)
